# Supplementary material for: Standardizing Antimicrobial Use in a Resource-Limited Pediatric Surgical Unit in Botswana
Source: Open Forum Infect Dis. 2026 Mar 19;13(3):ofag083. doi: 10.1093/ofid/ofag083 (PMC13000887; doi:10.1093/ofid/ofag083)
Supplement: ofag083_Supplementary_Data [file ofag083_supplementary_data.zip]

Archive with 2 entries (2 files):
- Supplementary Material_ CPS.docx
- Supplementary Tables A-G.docx
